# Supplementary material for: Gene perturbation and intervention in context-sensitive stochastic Boolean networks
Source: BMC Syst Biol. 2014 May 21;8:60. doi: 10.1186/1752-0509-8-60 (PMC4062525; doi:10.1186/1752-0509-8-60)
Supplement: Additional file 3 — The Matlab program that describes the structure of the context-sensitive stochastic Boolean network (CSSBN) in Figure 6and computes its state transition matrix for the p53-Mdm2 network with perturbation. [file 1752-0509-8-60-S3.zip]

Archive with 1 entries (1 files):
- 5534830949169195_add3.m
