# Supplementary material for: Gene perturbation and intervention in context-sensitive stochastic Boolean networks
Source: BMC Syst Biol. 2014 May 21;8:60. doi: 10.1186/1752-0509-8-60 (PMC4062525; doi:10.1186/1752-0509-8-60)
Supplement: Additional file 3 — The Matlab program that describes the structure of the context-sensitive stochastic Boolean network (CSSBN) in Figure 6and computes its state transition matrix for the p53-Mdm2 network with perturbation. [file 1752-0509-8-60-S3.zip › 5534830949169195_add3.m]

%% This function computes the state transition matrix of the context sensitive stochastic Boolean network (CSSBN) for the p53-Mdm2 network.
% Input:
    % p: perturbation rate;
    % qw: context switching probability;
    % M: sequence length.
    % K: number of iterations.
    % C: selection probabilities of the predictor functions 
% OUTPUT: 
%     A: the state transition matrix for the p53-Mdm2 network with context switching and perturbation

% Copyright @ P. Zhu, J. Liang and J. Han, University of Alberta, 2013.

function A = p53_CSSBN_matrix(p, qs, M)
%%   initialization
tic
%%   initialization
n = 2;          % gene numbers
g = zeros(1,n); % input vector
L = ones(1,n);  % the number of networks for each gene
C = ones(n,4); % the probability of the network
%%   description
L(1) = 4; % FOUR functions for gene 1 
L(2) = 4; % FOUR functions for gene 2 
k0 = L(1)*L(2);% total number of contexts
%assign value L(1) ...L(n)
C(1,1) = 0.5;
C(1,2) = 0.4;
C(1,3) = 0.09;
C(1,4) = 0.01;
C(2,1) = 0.5;
C(2,2) = 0.4;
C(2,3) = 0.09;
C(2,4) = 0.01;


B = zeros(2^n*k0, 2^n*k0);  % the size of the transition matrix 
B_per = zeros(2^n*k0, 2^n*k0);
M = 10000; %%sequence length adopted
K = 50;
p = 0.01;
qw = 0.9;
%%the selection sequence
e1 = zeros(1,M);
e2 = zeros(1,M);
e3 = zeros(1,M);
e4 = zeros(1,M);
ee = zeros(4,M);

e_context = zeros(4,k0);

q = zeros(1,M); %% switching probability

    iii=1;
    while sum(e1)~=M*C(1,4);
        jj=int32(1+(length(e1)-1)*rand);
        e1(jj)=1;
        e2(jj)=1;
    end
    
    while sum(e1)~=M*C(1,3)+M*C(1,4);
        ii = int32(1+(length(e2)-1)*rand);
        if or(e1(ii),e2(ii)) ~= 1
            e1(ii)=1;
        else
        end
    end
    
    while sum(e2)~=M*C(1,2)+M*C(1,4);
        ii = int32(1+(length(e2)-1)*rand);
        if or(e1(ii),e2(ii)) ~= 1
            e2(ii)=1;
        else
        end
    end
       

    while sum(e3)~=M*C(2,4);
        jj=int32(1+(length(e3)-1)*rand);
        e3(jj)=1;
        e4(jj)=1;
    end
    
    while sum(e3)~=M*C(2,3)+M*C(2,4);
        ii = int32(1+(length(e4)-1)*rand);
        if or(e3(ii),e4(ii)) ~= 1
            e3(ii)=1;
        else
        end
    end
    
    while sum(e4)~=M*C(2,2)+M*C(2,4);
        ii = int32(1+(length(e4)-1)*rand);
        if or(e3(ii),e4(ii)) ~= 1
            e4(ii)=1;
        else
        end
    end
e_context = [0 0 0 0;0 0 0  1;0 0 1 0;0 0 1 1;0 1 0 0;0 1 0 1;0 1 1 0;0 1 1 1;
    1 0 0 0;1 0 0 1;1 0 1 0;1 0 1 1;1 1 0 0;1 1 0 1;1 1 1 0;1 1 1 1];
e_context = e_context.';
N = size(e_context,2);

 
        q = qw;

        N_q = round(M*q);
        Eq_1 = ones(1,N_q);
        Eq_0 = zeros(1,M-N_q);
        q = [Eq_1,Eq_0];
        A_q = randperm(length(q));
        q = q(A_q); 
        
for i = 1:2^n          % all the input combination
   %%   generate random numbers for selecting the context for the next step
   
    for j = 1:n
        x = bitand(i-1,2^n-1);
        g(j) = bitand(bitshift(x,-j+1),1); 
    end     

          A_q = randperm(length(q));
          q = q(A_q);  

        for i0 = 1:N
            %%
            f11 = not(g(1));
            f12 = or(not(g(1)),g(2));
            f13 = or(not(g(2)),g(1));
            f14 = g(1);
            gn1 = mux4(f11,f12,f13,f14,e_context(3,i0),e_context(4,i0));

            f21 = g(1);
            f22 = and(not(g(2)),g(1));
            f23 = and(not(g(1)),g(2));
            f24 = not(g(1));
            gn2 = mux4(f21,f22,f23,f24,e_context(1,i0),e_context(2,i0));    
%%%%%%%%%% perturbation 

             N_per = round(M*p);
             EE_1 = ones(1,N_per);
             EE_0 = zeros(1,M-N_per);
             ee1 = [EE_1,EE_0];
             ee2 = ee1;
          
            A_ee1 = randperm(length(ee1));
            ee1 = ee1(A_ee1);   
            A_ee2 = randperm(length(ee2));
            ee2 = ee2(A_ee2);   
         
            g_1 = xor(g(1),ee1);
            g_2 = xor(g(2),ee2);

            sel = or(ee1,ee2);
            gn1_per = mux2(gn1,g_1,sel);
            gn2_per = mux2(gn2,g_2,sel);
   %%%%%%
            e1_switch = mux2(e_context(3,i0),e1,q);
            e2_switch = mux2(e_context(4,i0),e2,q);
            e3_switch = mux2(e_context(1,i0),e3,q);
            e4_switch = mux2(e_context(2,i0),e4,q);

            %%%
            
            m = 2*g(1) + g(2) + 1 + 2^n*(2^3 * e_context(1,i0)+ 2^2 * e_context(2,i0)+ 2^1 * e_context(3,i0)+ 2^0 * e_context(4,i0));
            for k = 1:M      %without perturbation 
                j0 = 2*gn1 + gn2+ 2^n* (2^3 * e3_switch(k) + 2^2 * e4_switch(k)+ 2^1 * e1_switch(k)+ 2^0 * e2_switch(k))+1;    
                B(m,j0) = B(m,j0) + 1/M;
            end
            for k = 1:M       %with perturbation 
                j0 = 2*gn1_per(k) + gn2_per(k) + 2^n* (2^3 * e3_switch(k) + 2^2 * e4_switch(k)+ 2^1 * e1_switch(k)+ 2^0 * e2_switch(k))+1;    
                B_per(m,j0) = B_per(m,j0) + 1/M;
            end
        end
end
A = B_per;%% state transition matrix for context sensitive p53 network with perturbation and context switching
toc
end


% This function defines the operation of two-input multiplexer.
% INPUT: 
%       a1: the stochastic sequence of the first input for the mux; 
%       a2: the stochastic sequence of the second input for the mux;
%		a3: the stochastic sequence of the selection input for the mux;
% OUTPUT: 
%       a: the stochastic sequence of the output for the mux.
% Copyright @ The authors, 2013.
function a= mux2(a1,a2,a3)          
   a=a1.*(1.-a3)+a2.*a3; 
end


% This function defines the operation of four-input multiplexer.
% INPUT: 
%       a1: the stochastic sequence of the first input for the mux; 
%       a2: the stochastic sequence of the second input for the mux;
%		a3: the stochastic sequence of the third input for the mux;
%		a4: the stochastic sequence of the fourth input for the mux;

%		a5: the stochastic sequence of the selection input for the mux;
%		a6: the stochastic sequence of the selection input for the mux;
% OUTPUT: 
%       a: the stochastic sequence of the output for the mux.
% Copyright @ The authors, 2013.
function a= mux4(a1,a2,a3,a4,a5,a6)          
   a=a1.*(1.-a5).*(1.-a6)+a2.*(1.-a5).*a6+a3.*a5.*(1.-a6)+a4.*a5.*a6; 
end
