# Supplementary material for: Gene perturbation and intervention in context-sensitive stochastic Boolean networks
Source: BMC Syst Biol. 2014 May 21;8:60. doi: 10.1186/1752-0509-8-60 (PMC4062525; doi:10.1186/1752-0509-8-60)
Supplement: Additional file 4 — The Matlab program that evaluates the steady state distribution using the time-frame expanded context-sensitive stochastic Boolean network (CSSBN) technique for the glioma network with context switching and perturbation. [file 1752-0509-8-60-S4.zip]

Archive with 1 entries (1 files):
- 5534830949169195_add4.m
