# Supplementary material for: Gene perturbation and intervention in context-sensitive stochastic Boolean networks
Source: BMC Syst Biol. 2014 May 21;8:60. doi: 10.1186/1752-0509-8-60 (PMC4062525; doi:10.1186/1752-0509-8-60)
Supplement: Additional file 4 — The Matlab program that evaluates the steady state distribution using the time-frame expanded context-sensitive stochastic Boolean network (CSSBN) technique for the glioma network with context switching and perturbation. [file 1752-0509-8-60-S4.zip › 5534830949169195_add4.m]

%% This function computes the steady state distribution of the Glioma network using the time-frame expanded CSSBN approach.
% Input:
    % p: perturbation rate;
    % qw: context switching probability;
    % M: sequence length.
    % K: number of iterations.
    % C: selection probabilities of the predictor functions 
    % threshold: the threshold to determine whether a system has reached a steady state distribution (SSD). 
% OUTPUT: 
%       A: the steady state distribution for the states of the Glioma network (also plotted in a figure).
% Copyright @ P. Zhu, J. Liang and J. Han, University of Alberta, 2013.

function A = Glioma_timeexpansion(p, q, M)
tic
%%   initialization
n = 14;          % gene numbers
L = ones(1,n);  % the number of functions for each gene

%%   description
L(1) = 2;
L(2) = 2;
L(3) = 2;
L(4) = 1; 
L(5) = 1; 
L(6) = 3;
L(7) = 1; 
L(8) = 2; 
L(9) = 1;
L(10) = 1; 
L(11) = 2;
L(12) = 1;
L(13) = 2;
L(14) = 2;
k0 = L(1)*L(2)*L(3)*L(4)*L(5)*L(6)*L(7)*L(8)*L(9)*L(10)*L(11)*L(12)*L(13)*L(14);% total number of contexts
%assign value L(1) ...L(n)
%% corresponding selection probability
C(1,1) = 0.8560;
C(1,2) = 0.1440;
C(2,1) = 0.2768;
C(2,2) = 0.7232;
C(3,1) = 0.6759;
C(3,2) = 0.3241;
C(4,1) = 1.0000;
C(5,1) = 1.0000;
C(6,1) = 0.0264;
C(6,2) = 0.4983;
C(6,3) = 0.4754;
C(7,1) = 1.0000;
C(8,1) = 0.0857;
C(8,2) = 0.9143;
C(9,1) = 1;
C(10,1) = 1;
C(11,1) = 0.8508;
C(11,2) = 0.1492;
C(12,1) = 1.0000;
C(13,1) = 0.8697;
C(13,2) = 0.1303;
C(14,1) = 0.6004;
C(14,2) = 0.3996;

M = 100000; %%sequence length adopted
threshold = 0.000000001;
TT = zeros(1,M);
%%the selection sequence
e1 = zeros(1,M);
e2 = zeros(1,M);
e3 = zeros(1,M);
con_check = zeros(9,M);
e61 = zeros(1,M);
e62 = zeros(1,M);
e4 = ones(1,M);
e5 = ones(1,M);
e7 = ones(1,M);
e8 = zeros(1,M);
e9 = ones(1,M);
e10 = ones(1,M);
e11 = zeros(1,M);
e12 = ones(1,M);
e13 = zeros(1,M);
e14 = zeros(1,M);
ee0 = zeros(7,M);
ee1 = zeros(2,M);
K = 30;% K step
BB = zeros(1,K);
g = zeros(n,M); % input vectors for initial states
g(1,:) = zeros(1,M); % input vector
g(2,:) = ones(1,M); % input vector
g(3,:) = ones(1,M); % input vector
g(4,:) = zeros(1,M); % input vector 
g(5,:) = ones(1,M); % input vector 
g(6,:) = zeros(1,M); % input vector 
g(7,:) = ones(1,M); % input vector 
g(8,:) = zeros(1,M); % input vector 
g(9,:) = zeros(1,M); % input vector 
g(10,:) = zeros(1,M); % input vector
g(11,:) = ones(1,M); % input vector 
g(12,:) = zeros(1,M); % input vector 
g(13,:) = zeros(1,M); % input vector 
g(14,:) = ones(1,M); % input vector 

Output = zeros(1,2^n);%%

%%calculation of  contexts 
e_context = zeros(k0,9);
e_context0 = zeros(128,7);
for N = 0:127
  MM = N;
  for i = 1:7
      c(8-i) = mod(N,2);
      N = floor(N/2);
  end
  e_context0(MM+1,:) = c;
end

  e_context1 = [0 0;0 1; 1 0];

  m = 1;
  for i = 1:3
      s6 = e_context1(i,:);
      for j = 1:128
          s_other = e_context0(j,:);
          e_context(m,:) = [s6,s_other];
          m = m+1;
      end
  end
  e_context = e_context.';

  
  %%
  q = zeros(1,M); %% switching probability
  
%% control bit sequences for the contexts
   
    N_e1 = round(0.1440*M);
    e1_1 = ones(1,N_e1);
    e1_0 = zeros(1,M-N_e1);
    e1 = [e1_1,e1_0];
    
    N_e2 = round(0.7232*M);
    e2_1 = ones(1,N_e2);
    e2_0 = zeros(1,M-N_e2);
    e2 = [e2_1,e2_0];

    N_e3 = round(0.3241*M);
    e3_1 = ones(1,N_e3);
    e3_0 = zeros(1,M-N_e3);
    e3 = [e3_1,e3_0];
%     %%for the sixth gene
        NE1 = round(0.0263*M);
        NE2 = round(0.4983*M);
        NE3 = round(0.4754*M);   
        E1_1 = ones(1,NE1);
        E1_2 = zeros(1,NE2);
        E1_3 = zeros(1,NE3);         
        E2_1 = zeros(1,NE1);
        E2_2 = ones(1,NE2);
        E2_3 = zeros(1,NE3);
        e61 = [E1_1,E1_2,E1_3];
        e62 = [E2_1,E2_2,E2_3];

    N_e8 = round(0.9143*M);
    e8_1 = ones(1,N_e8);
    e8_0 = zeros(1,M-N_e8);
    e8 = [e8_1,e8_0];
    %%for the 11th gene

    N_e11 = round(0.1492*M);
    e11_1 = ones(1,N_e11);
    e11_0 = zeros(1,M-N_e11);
    e11 = [e11_1,e11_0];
    %%for the 13th gene

    N_e13 = round(0.1303*M);
    e13_1 = ones(1,N_e13);
    e13_0 = zeros(1,M-N_e13);
    e13 = [e13_1,e13_0];
    %%for the 14th gene

    N_e14 = round(0.3996*M);
    e14_1 = ones(1,N_e14);
    e14_0 = zeros(1,M-N_e14);
    e14 = [e14_1,e14_0];
%%%%%%%%%%%%%%%%%%%%%%%switch
                q = 0.8;
                N_q = round(M*q);
                Eq_1 = ones(1,N_q);
                Eq_0 = zeros(1,M-N_q);
                q = [Eq_1,Eq_0];

       
     %%%%%%%%%% perturbation 
                p = 0.1;
                N_per = round(M*p);
                EE_1 = ones(1,N_per);
                EE_0 = zeros(1,M-N_per);
                ee1 = [EE_1,EE_0];
                ee2 = ee1;
                ee3 = ee1;
                ee4= ee1;
                ee5 = ee1;
                ee6 = ee1;
                ee7 = ee1;
                ee8 = ee1;
                ee9 = ee1;
                ee10 = ee1;
                ee11 = ee1;
                ee12 = ee1;
                ee13 = ee1;
                ee14 = ee1;
                
    i0 = 18;
        e_c1 = e_context(1,i0); 
        e_c2 = e_context(2,i0);
        e_c3 = e_context(3,i0);% gene 1
        e_c4 = e_context(4,i0);% gene 2
        e_c5 = e_context(5,i0);% gene 3
        e_c6 = e_context(6,i0);% gene 8
        e_c7 = e_context(7,i0);% gene 11
        e_c8 = e_context(8,i0);% gene 13
        e_c9 = e_context(9,i0);% gene 14
        m = 0;
for i = 1:K
     
      A_e1 = randperm(length(e1));
      e1 = e1(A_e1);   
      A_e2 = randperm(length(e2));
      e2 = e2(A_e2); 
      A_e3 = randperm(length(e3));
      e3 = e3(A_e3); 
      
      A_e61 = randperm(length(e61));
      e61 = e61(A_e61); 
      e62 = e62(A_e61); 
       
      A_e8 = randperm(length(e8));
      e8 = e8(A_e8);   
      A_e11 = randperm(length(e11));
      e11 = e11(A_e11); 
      
      A_e13 = randperm(length(e13));
      e13 = e13(A_e13); 
      A_e14 = randperm(length(e14));
      e14 = e14(A_e14);

      A_q = randperm(length(q));
      q = q(A_q);
 
            %%%%%%%%%%%%%%%
               %% probabilistic boolean network
                f11 = XOR2(g(2,:),g(13,:));
                f12 = g(14,:);

                gn1 = mux2(f11,f12,e_c3);

                f21 = or(and(not(g(1,:)),not(g(11,:))),and(g(1,:),not(g(12,:))));
                f22 = or(g(10,:),g(13,:));

                gn2 = mux2(f21,f22,e_c4); 

                f31 = or(g(2,:),g(6,:));
                f32 = or(and(g(11,:),g(10,:)),and(and(g(4,:),g(10,:)),not(g(11,:))));

                gn3 = mux2(f31,f32,e_c5);

                f41 = g(3,:);

                gn4 = f41;

                f51 = not(g(3,:));

                gn5 = f51;

                f61 = or(g(1,:),not(g(2,:)));
                f62 = g(3,:);
                f63 = or(and(g(10,:),not(g(9,:))),and(g(8,:),g(9,:)));
                gn6 = mux3(f61,f62,f63,e_c1,e_c2);

                f71 = not(g(6,:));

                gn7 = f71;

                f81 = and(not(g(6,:)),not(g(7,:)));
                f82 = or(and(not(g(9,:)),not(g(10,:))),and((XNOR2(g(9,:),g(10,:))),not(g(11,:))));

                gn8 = mux2(f81,f82,e_c6);

                f91 = or(g(10,:),and(g(6,:),not(g(8,:))));

                gn9 = f91;

                f101 = and(or(g(11,:),not(g(9,:))),not(g(3,:)));

                gn10 = f101;

                f111 = XNOR2(g(8,:),g(10,:));
                f112 = g(12,:);

                gn11 = mux2(f111,f112,e_c7);

                f121 = not(g(11,:));

                gn12 = f121;

                f131 = or(or(and(g(11,:),not(g(2,:))),and(not(g(11,:)),XOR2(g(1,:),g(2,:)))),and(not(g(11,:)),g(1,:)));
                f132 = XNOR2(g(12,:),g(14,:));

                gn13 = mux2(f131,f132,e_c8);

                f141 = or(not(g(1,:)),not(g(2,:)));
                f142 = or(and(XOR2(g(8,:),g(12,:)),not(g(13,:))),and(g(12,:),not(g(8,:))));

                gn14 = mux2(f141,f142,e_c9);

         A_ee1 = randperm(length(ee1));
         ee1 = ee1(A_ee1);   
         A_ee2 = randperm(length(ee2));
         ee2 = ee2(A_ee2);     
         A_ee3 = randperm(length(ee3));
         ee3 = ee3(A_ee3);     
         A_ee4 = randperm(length(ee4));
         ee4 = ee4(A_ee4);     
         A_ee5 = randperm(length(ee5));
         ee5 = ee5(A_ee5);    
         A_ee6 = randperm(length(ee6));
         ee6 = ee6(A_ee6);  
         A_ee7 = randperm(length(ee7));
         ee7 = ee7(A_ee7);  
         A_ee8 = randperm(length(ee8));
         ee8 = ee8(A_ee8);    
         A_ee9 = randperm(length(ee9));
         ee9 = ee9(A_ee9);      
         A_ee10 = randperm(length(ee10));
         ee10 = ee10(A_ee10);      
         A_ee11 = randperm(length(ee11));
         ee11 = ee11(A_ee11);         
         A_ee12 = randperm(length(ee12));
         ee12 = ee12(A_ee12);
         A_ee13 = randperm(length(ee13));
         ee13 = ee13(A_ee13); 
         A_ee14 = randperm(length(ee14));
         ee14 = ee14(A_ee14);
   

                g_1 = xor(g(1,:),ee1);
                g_2 = xor(g(2,:),ee2);
                g_3 = xor(g(3,:),ee3);
                g_4 = xor(g(4,:),ee4);
                g_5 = xor(g(5,:),ee5);
                g_6 = xor(g(6,:),ee6);
                g_7 = xor(g(7,:),ee7);
                g_8 = xor(g(8,:),ee8);
                g_9 = xor(g(9,:),ee9);
                g_10 = xor(g(10,:),ee10);
                g_11 = xor(g(11,:),ee11);
                g_12 = xor(g(12,:),ee12);
                g_13 = xor(g(13,:),ee13);
                g_14 = xor(g(14,:),ee14);

                sel = or(or(or(or(or(or(or(or(or(or(or(or(or(ee1,ee2),ee3),ee4),ee5),ee6),ee7),ee8),ee9),ee10),ee11),ee12),ee13),ee14);

                gn1_per = mux2(gn1,g_1,sel);
                gn2_per = mux2(gn2,g_2,sel);
                gn3_per = mux2(gn3,g_3,sel);
                gn4_per = mux2(gn4,g_4,sel);
                gn5_per = mux2(gn5,g_5,sel);
                gn6_per = mux2(gn6,g_6,sel);
                gn7_per = mux2(gn7,g_7,sel);
                gn8_per = mux2(gn8,g_8,sel);
                gn9_per = mux2(gn9,g_9,sel);
                gn10_per = mux2(gn10,g_10,sel);
                gn11_per = mux2(gn11,g_11,sel);
                gn12_per = mux2(gn12,g_12,sel);
                gn13_per = mux2(gn13,g_13,sel);
                gn14_per = mux2(gn14,g_14,sel);

            g(1,:) = gn1_per;
            g(2,:) = gn2_per;
            g(3,:) = gn3_per;
            g(4,:) = gn4_per;
            g(5,:) = gn5_per;
            g(6,:) = gn6_per;
            g(7,:) = gn7_per;
            g(8,:) = gn8_per;
            g(9,:) = gn9_per;
            g(10,:) = gn10_per;
            g(11,:) = gn11_per;
            g(12,:) = gn12_per;
            g(13,:) = gn13_per;
            g(14,:) = gn14_per;

%% context switching
        e_context1_switch = mux2(e_c1,e61,q);
        e_context2_switch = mux2(e_c2,e62,q);
        e_context3_switch = mux2(e_c3,e1,q);
        e_context4_switch = mux2(e_c4,e2,q);
        e_context5_switch = mux2(e_c5,e3,q);
        e_context6_switch = mux2(e_c6,e8,q);
        e_context7_switch = mux2(e_c7,e11,q);
        e_context8_switch = mux2(e_c8,e13,q);
        e_context9_switch = mux2(e_c9,e14,q);
        
        e_c1 = e_context1_switch; 
        e_c2 = e_context2_switch;
        e_c3 = e_context3_switch;
        e_c4 = e_context4_switch;
        e_c5 = e_context5_switch;
        e_c6 = e_context6_switch;
        e_c7 = e_context7_switch;
        e_c8 = e_context8_switch;
        e_c9 = e_context9_switch;

        %%%%%%%%%%%%%%%%%%%%%%%%%%%%%%%%%%%%%%%%%%%%%%%%%%%%%%%5 calculation of the SSD    
            for k = 1:M       %with perturbation 
                j = 1 + gn14_per(k) + 2*gn13_per(k) + 4*gn12_per(k) +8* gn11_per(k)+ 2^4*gn10_per(k)+  2^5*gn9_per(k)+ 2^6* gn8_per(k)+ 2^7* gn7_per(k)+ 2^8* gn6_per(k)+ 2^9* gn5_per(k) + 2^10* gn4_per(k) + 2^11* gn3_per(k) +  2^12*gn2_per(k) + 2^13* gn1_per(k);
                Output(1,j) = Output(1,j)+1/M;
                  j0 = 1 + gn14_per(k) + 2*gn13_per(k) + 4*gn12_per(k) +8* gn11_per(k)+ 2^4*gn10_per(k)+  2^5*gn9_per(k)+ 2^6* gn8_per(k)+ 2^7* gn7_per(k)+ 2^8* gn6_per(k)+ 2^9* gn5_per(k) + 2^10* gn4_per(k) + 2^11* gn3_per(k) +  2^12*gn2_per(k) + 2^13* gn1_per(k);
                TT(1,k) = j0;
            end
            O = Output;
                   %% if the requirement of certain threshold is met or the number of iterations has been reached, the for loop will break.
            if i >1
                m = m+1;
                delta = Output - pre_out;
                BB(1,i) = norm(delta,inf);
                if norm(delta,inf) < threshold || m>50
                    i;
                    O;
                    break
                end
            end
            pre_out = Output;
            Output = zeros(1,2^n);%%
            %%%%%%%%%%%%%%%%%%%%%%%%%%%%%%%%%%%%%%%%%%%%%%%%%%%%%%%%%%%%%%%
end
toc
A = O; % the steady state of the Glioma network
plot(A); %% plot the GAPs of context sensitive network
title('SSD of the four GAPs for context sensitive Glioma network')
end


% This function defines the operation of two-input multiplexer.
% INPUT: 
%       a1: the stochastic sequence of the first input for the mux; 
%       a2: the stochastic sequence of the second input for the mux;
%		a3: the stochastic sequence of the selection input for the mux;
% OUTPUT: 
%       a: the stochastic sequence of the output for the mux.
% Copyright @ The authors, 2013.
function a= mux2(a1,a2,a3)          
   a=a1.*(1.-a3)+a2.*a3; 
end

% This function defines the operation of three-input multiplexer.
% INPUT: 
%       a1: the stochastic sequence of the first input for the mux; 
%       a2: the stochastic sequence of the second input for the mux;
%		a3: the stochastic sequence of the third input for the mux;


%		a4: the stochastic sequence of the selection input for the mux;
%		a5: the stochastic sequence of the selection input for the mux;
% OUTPUT: 
%       a: the stochastic sequence of the output for the mux.
% Copyright @ The authors, 2013.
function a= mux3(a1,a2,a3,a4,a5)          
   a=a1.*(1.-a4).*(1.-a5)+a2.*(1.-a4).*a5+a3.*a4.*(1.-a5); 
end

% This function defines the operation of four-input multiplexer.
% INPUT: 
%       a1: the stochastic sequence of the first input for the mux; 
%       a2: the stochastic sequence of the second input for the mux;
%		a3: the stochastic sequence of the third input for the mux;
%		a4: the stochastic sequence of the fourth input for the mux;

%		a5: the stochastic sequence of the selection input for the mux;
%		a6: the stochastic sequence of the selection input for the mux;
% OUTPUT: 
%       a: the stochastic sequence of the output for the mux.
% Copyright @ The authors, 2013.
function a= mux4(a1,a2,a3,a4,a5,a6)          
   a=a1.*(1.-a5).*(1.-a6)+a2.*(1.-a5).*a6+a3.*a5.*(1.-a6)+a4.*a5.*a6; 
end

% This function defines the operation of two-input XNOR2.
% INPUT: 
%       a1: the stochastic sequence of the first input for the XNOR2; 
%       a2: the stochastic sequence of the second input for the XNOR2;

% OUTPUT: 
%       q: the stochastic sequence of the output for the XNOR2.
% Copyright @ The authors, 2013.
function q= XNOR2(a1,a2)        %XNOR2 gate model
  p=xor(a1,a2);
  q=not(p);
end

% This function defines the operation of two-input XOR2.
% INPUT: 
%       a1: the stochastic sequence of the first input for the XOR2; 
%       a2: the stochastic sequence of the second input for the XOR2;

% OUTPUT: 
%       q: the stochastic sequence of the output for the XOR2.
% Copyright @ The authors, 2013.
function p= XOR2(a1,a2)        %XOR2 gate model
  p=xor(a1,a2);
end
  
  
